# Supplementary material for: Does fear-of-failure mediate the relationship between educational expectations and stress-related complaints among Swedish adolescents? A structural equation modelling approach
Source: Eur J Public Health. 2023 Nov 15;34(1):101–6. doi: 10.1093/eurpub/ckad200 (PMC10843945; doi:10.1093/eurpub/ckad200)
Supplement: ckad200_Supplementary_Data [file ckad200_supplementary_data.zip]

Archive with 3 entries (2 files):
- ckad200_Supplementary_Data/
- ckad200_Supplementary_Data/ejph-2023-05-om-0223-File006.pdf
- ckad200_Supplementary_Data/ejph-2023-05-om-0223-File007.pdf
